# Supplementary material for: Effect of Platelet-Derived Microparticles on the Expression of Adhesion Molecules in Endothelial Cells
Source: Int J Mol Sci. 2025 Jul 8;26(14):6567. doi: 10.3390/ijms26146567 (PMC12294387; doi:10.3390/ijms26146567)
Supplement: Supplementary file 1 [file ijms-26-06567-s001.zip]

Archive with 1 entries (1 files):
- ijms-3687729-supplementary.pdf
